# Supplementary material for: The Role of Flavonoids in Invasion Strategy of Solidago canadensis L
Source: Plants (Basel). 2021 Aug 23;10(8):1748. doi: 10.3390/plants10081748 (PMC8401302; doi:10.3390/plants10081748)
Supplement: Supplementary file 1 [file plants-10-01748-s001.zip]

Archive with 1 entries (1 files):
- plants-1337123-supplementary.pdf
